# Supplementary material for: Dynamic Changes in Plasma Metabolic Profiles Reveal a Potential Metabolite Panel for Interpretation of Fatal Intoxication by Chlorpromazine or Olanzapine in Mice
Source: Metabolites. 2022 Nov 27;12(12):1184. doi: 10.3390/metabo12121184 (PMC9782175; doi:10.3390/metabo12121184)
Supplement: Supplementary file 1 [file metabolites-12-01184-s001.zip]

Archive with 1 entries (1 files):
- metabolites-1999827-supplementary.pdf
